# Supplementary material for: Association of Drinking Herbal Tea with Activities of Daily Living among Elderly: A Latent Class Analysis
Source: Nutrients. 2023 Jun 19;15(12):2796. doi: 10.3390/nu15122796 (PMC10305550; doi:10.3390/nu15122796)
Supplement: Supplementary file 1 [file nutrients-15-02796-s001.zip]

Archive with 1 entries (1 files):
- nutrients-2446128-supplementary.pdf
